# Supplementary material for: Predicting Local Dengue Transmission in Guangzhou, China, through the Influence of Imported Cases, Mosquito Density and Climate Variability
Source: PLoS One. 2014 Jul 14;9(7):e102755. doi: 10.1371/journal.pone.0102755 (PMC4097061; doi:10.1371/journal.pone.0102755)
Supplement: Table S1 — Cross-correlation analysis between local DF cases and BI, imported cases, weather variables. (XLSX) [file pone.0102755.s001.xlsx]

## Sheet: Sheet1
	Table S1. Cross-correlation analysis between local DF cases and BI, imported cases, climatic variables
	Lag	BI		Imp		ExWV		MWV		MaxWV		ExMaxAP		ExMinAP		MAP		ExMinT		ExMaxT		MinT		MaxT		MT		AP		MaxDP		MVP		RH		MinRH
		CCF	S.E	CCF	S.E	CCF	S.E	CCF	S.E	CCF	S.E	CCF	S.E	CCF	S.E	CCF	S.E	CCF	S.E	CCF	S.E	CCF	S.E	CCF	S.E	CCF	S.E	CCF	S.E	CCF	S.E	CCF	S.E	CCF	S.E	CCF	S.E
	-7	-0.095	0.126	-0.009	0.126	0.027	0.124	-0.007	0.124	-0.051	0.124	0.267	0.124	0.163	0.124	0.22	0.124	-0.272	0.124	-0.206	0.124	-0.221	0.124	-0.233	0.124	-0.232	0.124	-0.144	0.124	-0.153	0.124	-0.206	0.124	0.012	0.124	-0.011	0.124
	-6	-0.088	0.125	0.022	0.125	0.091	0.123	-0.047	0.123	-0.073	0.123	0.179	0.123	0.114	0.123	0.133	0.123	-0.187	0.123	-0.14	0.123	-0.12	0.123	-0.141	0.123	-0.133	0.123	0.02	0.123	-0.005	0.123	-0.107	0.123	0.134	0.123	0.021	0.123
	-5	-0.045	0.124	-0.015	0.124	0.098	0.122	-0.032	0.122	-0.048	0.122	0.022	0.122	-0.006	0.122	-0.032	0.122	-0.075	0.122	0	0.122	0.013	0.122	-0.02	0.122	-0.003	0.122	0.162	0.122	0.157	0.122	0.045	0.122	0.241	0.122	-0.003	0.122
	-4	0.099	0.123	-0.101	0.123	0.08	0.121	0.006	0.121	-0.051	0.121	-0.134	0.121	-0.136	0.121	-0.166	0.121	0.094	0.121	0.153	0.121	0.163	0.121	0.141	0.121	0.152	0.121	0.325	0.121	0.276	0.121	0.194	0.121	0.236	0.121	0.189	0.121
	-3	0.297	0.122	-0.116	0.122	0.117	0.12	-0.037	0.12	-0.013	0.12	-0.231	0.12	-0.187	0.12	-0.245	0.12	0.237	0.12	0.246	0.12	0.243	0.12	0.23	0.12	0.237	0.12	0.371	0.12	0.254	0.12	0.274	0.12	0.198	0.12	0.182	0.12
	-2	0.334	0.121	-0.079	0.121	0.024	0.12	-0.058	0.12	-0.016	0.12	-0.29	0.12	-0.256	0.12	-0.299	0.12	0.287	0.12	0.311	0.12	0.29	0.12	0.289	0.12	0.291	0.12	0.148	0.12	0.137	0.12	0.316	0.12	0.135	0.12	0.264	0.12
	-1	0.38	0.12	0.057	0.12	-0.052	0.119	-0.046	0.119	-0.061	0.119	-0.236	0.119	-0.244	0.119	-0.259	0.119	0.285	0.119	0.292	0.119	0.28	0.119	0.289	0.119	0.285	0.119	0.121	0.119	0.154	0.119	0.274	0.119	0.024	0.119	0.194	0.119
	0	0.433	0.12	0.188	0.12	-0.048	0.118	-0.108	0.118	-0.088	0.118	-0.131	0.118	-0.042	0.118	-0.108	0.118	0.199	0.118	0.215	0.118	0.191	0.118	0.207	0.118	0.202	0.118	0.013	0.118	0.058	0.118	0.145	0.118	-0.074	0.118	0.033	0.118
	1	0.147	0.12	0.057	0.12	-0.223	0.119	-0.133	0.119	-0.195	0.119	0.022	0.119	0.157	0.119	0.091	0.119	0.057	0.119	0.059	0.119	0.047	0.119	0.074	0.119	0.063	0.119	-0.102	0.119	-0.032	0.119	-0.024	0.119	-0.196	0.119	-0.04	0.119
	2	-0.1	0.121	0.075	0.121	-0.17	0.12	-0.128	0.12	-0.204	0.12	0.177	0.12	0.281	0.12	0.248	0.12	-0.084	0.12	-0.118	0.12	-0.111	0.12	-0.079	0.12	-0.095	0.12	-0.161	0.12	-0.087	0.12	-0.172	0.12	-0.281	0.12	-0.142	0.12
	3	-0.181	0.122	-0.115	0.122	-0.137	0.12	-0.057	0.12	-0.156	0.12	0.263	0.12	0.331	0.12	0.316	0.12	-0.211	0.12	-0.227	0.12	-0.255	0.12	-0.227	0.12	-0.242	0.12	-0.174	0.12	-0.13	0.12	-0.284	0.12	-0.279	0.12	-0.229	0.12
	4	-0.281	0.123	-0.188	0.123	-0.173	0.121	-0.045	0.121	-0.143	0.121	0.337	0.121	0.377	0.121	0.358	0.121	-0.291	0.121	-0.332	0.121	-0.329	0.121	-0.311	0.121	-0.323	0.121	-0.202	0.121	-0.175	0.121	-0.319	0.121	-0.193	0.121	-0.185	0.121
	5	-0.272	0.124	-0.154	0.124	-0.121	0.122	-0.043	0.122	-0.103	0.122	0.302	0.122	0.285	0.122	0.294	0.122	-0.277	0.122	-0.297	0.122	-0.264	0.122	-0.284	0.122	-0.273	0.122	-0.168	0.122	-0.185	0.122	-0.245	0.122	-0.013	0.122	-0.211	0.122
	6	-0.095	0.125	-0.062	0.125	-0.134	0.123	-0.103	0.123	-0.119	0.123	0.185	0.123	0.142	0.123	0.133	0.123	-0.19	0.123	-0.155	0.123	-0.109	0.123	-0.142	0.123	-0.121	0.123	-0.121	0.123	-0.154	0.123	-0.092	0.123	0.175	0.123	-0.137	0.123
	7	0.049	0.126	0.087	0.126	-0.014	0.124	-0.073	0.124	-0.082	0.124	0.034	0.124	0.021	0.124	0.007	0.124	-0.071	0.124	-0.02	0.124	0.005	0.124	-0.038	0.124	-0.011	0.124	-0.002	0.124	-0.048	0.124	0.031	0.124	0.243	0.124	0.057	0.124
