# Supplementary material for: Predicting Local Dengue Transmission in Guangzhou, China, through the Influence of Imported Cases, Mosquito Density and Climate Variability
Source: PLoS One. 2014 Jul 14;9(7):e102755. doi: 10.1371/journal.pone.0102755 (PMC4097061; doi:10.1371/journal.pone.0102755)
Supplement: Table S2 — Correlation Matrix between climate variables and mosquito density with different lags of month. (XLSX) [file pone.0102755.s002.xlsx]

## Sheet: Sheet1
Table S2. Correlation Matrix between climate variables and mosquito density with differernt lags of month.
	ExMaxAP2	ExMinAP1	ExMinAP2	MAP1	MAP2	MAP3	ExMinT1	ExMinT2	ExMaxT1	ExMaxT2	ExMaxT3	MinT1	MinT2	MinT3	MaxT1	MaxT2	MT1	MT2	AP3	AP4	MaxDP3	MaxDP4	MVP1	MVP2	MVP3	MinRH2	BI0	BI1	BI2	BI3
ExMaxAP2	1
ExMinAP1	0.735	1
ExMinAP2	0.873	0.701	1
MAP1	0.785	0.935	0.752	1
MAP2	0.97	0.765	0.935	0.817	1
MAP3	0.818	0.446	0.763	0.482	0.814	1
ExMinT1	-0.841	-0.83	-0.806	-0.898	-0.864	-0.617	1
ExMinT2	-0.919	-0.608	-0.827	-0.649	-0.896	-0.866	0.802	1
ExMaxT1	-0.845	-0.867	-0.771	-0.905	-0.844	-0.599	0.948	0.811	1
ExMaxT2	-0.894	-0.602	-0.867	-0.651	-0.905	-0.841	0.817	0.944	0.784	1
ExMaxT3	-0.677	-0.267	-0.598	-0.28	-0.647	-0.906	0.485	0.818	0.457	0.778	1
MinT1	-0.797	-0.843	-0.77	-0.9	-0.823	-0.562	0.969	0.778	0.963	0.779	0.437	1
MinT2	-0.891	-0.61	-0.844	-0.657	-0.901	-0.821	0.818	0.965	0.81	0.963	0.774	0.805	1
MinT3	-0.669	-0.253	-0.607	-0.27	-0.653	-0.902	0.488	0.818	0.454	0.804	0.964	0.437	0.8	1
MaxT1	-0.839	-0.828	-0.79	-0.891	-0.848	-0.65	0.963	0.819	0.969	0.815	0.523	0.98	0.827	0.515	1
MaxT2	-0.891	-0.568	-0.828	-0.616	-0.892	-0.846	0.774	0.961	0.759	0.969	0.809	0.745	0.98	0.822	0.782	1
MT1	-0.816	-0.837	-0.784	-0.896	-0.836	-0.602	0.97	0.8	0.968	0.801	0.477	0.996	0.821	0.474	0.993	0.765	1
MT2	-0.89	-0.592	-0.837	-0.64	-0.897	-0.835	0.801	0.967	0.79	0.969	0.796	0.783	0.996	0.816	0.811	0.993	0.801	1
AP3	-0.568	-0.417	-0.511	-0.43	-0.573	-0.593	0.543	0.621	0.527	0.608	0.534	0.523	0.611	0.544	0.569	0.583	0.544	0.601	1
AP4	-0.45	-0.17	-0.417	-0.195	-0.429	-0.574	0.296	0.545	0.326	0.526	0.609	0.288	0.523	0.612	0.363	0.568	0.323	0.544	0.349	1
MaxDP3	-0.497	-0.259	-0.438	-0.325	-0.492	-0.546	0.482	0.558	0.451	0.535	0.502	0.453	0.551	0.522	0.507	0.525	0.478	0.543	0.897	0.34	1
MaxDP4	-0.371	-0.083	-0.258	-0.117	-0.324	-0.495	0.226	0.483	0.257	0.449	0.536	0.222	0.451	0.552	0.295	0.506	0.255	0.476	0.284	0.899	0.282	1
MVP1	-0.777	-0.894	-0.743	-0.949	-0.807	-0.491	0.951	0.708	0.949	0.715	0.344	0.973	0.735	0.341	0.944	0.679	0.963	0.712	0.467	0.233	0.383	0.168	1
MVP2	-0.929	-0.707	-0.894	-0.754	-0.949	-0.804	0.869	0.946	0.859	0.949	0.708	0.859	0.973	0.728	0.869	0.944	0.869	0.963	0.621	0.466	0.531	0.38	0.814	1
MVP3	-0.75	-0.364	-0.704	-0.388	-0.751	-0.949	0.586	0.87	0.561	0.854	0.95	0.546	0.855	0.973	0.624	0.866	0.583	0.866	0.623	0.622	0.586	0.533	0.454	0.809	1
MinRH2	-0.698	-0.527	-0.717	-0.535	-0.709	-0.625	0.639	0.69	0.642	0.655	0.528	0.642	0.714	0.533	0.655	0.643	0.655	0.682	0.446	0.342	0.317	0.261	0.588	0.778	0.618	1
BI0	-0.528	-0.703	-0.557	-0.747	-0.588	-0.212	0.73	0.464	0.725	0.466	0.082	0.768	0.526	0.099	0.704	0.457	0.745	0.497	0.361	0.077	0.302	0.029	0.792	0.602	0.203	0.48	1
BI1	-0.714	-0.599	-0.704	-0.73	-0.749	-0.584	0.789	0.72	0.794	0.727	0.453	0.788	0.767	0.515	0.797	0.705	0.796	0.744	0.493	0.359	0.477	0.293	0.759	0.793	0.595	0.619	0.576	1
BI2	-0.728	-0.409	-0.598	-0.466	-0.728	-0.751	0.632	0.79	0.63	0.791	0.729	0.597	0.786	0.768	0.643	0.794	0.62	0.794	0.595	0.494	0.527	0.479	0.527	0.755	0.794	0.44	0.335	0.57	1
BI3	-0.53	-0.157	-0.408	-0.156	-0.464	-0.73	0.355	0.637	0.328	0.627	0.795	0.301	0.597	0.79	0.379	0.641	0.335	0.619	0.466	0.596	0.456	0.533	0.222	0.524	0.758	0.349	0.025	0.333	0.573	1
