# Supplementary material for: Predicting Local Dengue Transmission in Guangzhou, China, through the Influence of Imported Cases, Mosquito Density and Climate Variability
Source: PLoS One. 2014 Jul 14;9(7):e102755. doi: 10.1371/journal.pone.0102755 (PMC4097061; doi:10.1371/journal.pone.0102755)
Supplement: Table S3 — Components extraction and total variance explained. (XLSX) [file pone.0102755.s003.xlsx]

## Sheet: Sheet1
			Table S3.Components extraction and total variance explained
				Initial Eigenvalues			Extraction Sums of Squared Loadings
				Total	% of Variance	Cumulative %	Total	% of Variance	Cumulative %
			1	20.317	67.724	67.724	20.317	67.724	67.724
			2	4.115	13.717	81.441	4.115	13.717	81.441
			3	1.192	3.975	85.416	1.192	3.975	85.416
			4	1.052	3.507	88.923	1.052	3.507	88.923
			5	0.594	1.979	90.902
			6	0.485	1.617	92.519
			7	0.431	1.438	93.957
			8	0.357	1.189	95.147
			9	0.305	1.015	96.162
			10	0.241	0.803	96.965
			11	0.208	0.694	97.66
			12	0.161	0.536	98.195
			13	0.133	0.444	98.639
			14	0.083	0.275	98.914
			15	0.06	0.199	99.113
			16	0.052	0.172	99.285
			17	0.045	0.149	99.435
			18	0.034	0.114	99.548
			19	0.03	0.101	99.649
			20	0.027	0.089	99.738
			21	0.02	0.068	99.805
			22	0.02	0.066	99.871
			23	0.013	0.042	99.913
			24	0.008	0.025	99.938
			25	0.006	0.021	99.959
			26	0.005	0.017	99.977
			27	0.004	0.014	99.99
			28	0.002	0.008	99.999
			29	0	0.001	99.999
			30	0	0.001	100
